# Supplementary material for: MitoQ Is Able to Modulate Apoptosis and Inflammation
Source: Int J Mol Sci. 2021 Apr 30;22(9):4753. doi: 10.3390/ijms22094753 (PMC8124358; doi:10.3390/ijms22094753)
Supplement: Supplementary file 1 [file ijms-22-04753-s001.zip]

Archive with 2 entries (1 files):
- ijms-1182966-supplementary/
- ijms-1182966-supplementary/ijms-1182966-proofed-supplementary.pdf
